# Supplementary material for: 4-[4-(4-Amino-1,2,5-oxadiazol-3-yl)-1,2,5-oxadiazol-3-yl]-1,2,5-oxadiazol-3-amine
Source: Acta Crystallogr Sect E Struct Rep Online. 2012 Apr 28;68(Pt 5):o1573. doi: 10.1107/S1600536812017825 (PMC3344668; doi:10.1107/S1600536812017825)
Supplement: Supplementary file 1 [file e-68-o1573-sup1.cif]

##############################################################################
#                                                                            #
# This CIF contains the data in a paper accepted for publication in          #
# Acta Crystallographica Section E. It conforms to the requirements of       #
# Notes for Authors for Acta Crystallographica Section E, and has been       #
# peer reviewed under the auspices of the IUCr Commission on Journals.       #
#                                                                            #
# Full details of the Crystallographic Information File format               #
# are given in the paper "The Crystallographic Information File (CIF):       #
# a New Standard Archive File for Crystallography" by S. R. Hall, F. H.      #
# Allen and I. D. Brown [Acta Cryst. (1991), A47, 655-685].                  #
#                                                                            #
# The current version of the core CIF dictionary is obtainable from          #
# ftp://ftp.iucr.org/pub/cif_core.dic.                                       #
#                                                                            #
# Software is freely available for graphical display of the structure(s)     #
# in this CIF. For information consult the CIF software page                 #
# http://www.iucr.org/resources/cif/software.                                #
#                                                                            #
# This file may be used for bona fide research purposes within the           #
# scientific community so long as proper attribution is given to the journal # 
# article from which it was obtained.                                        #
#                                                                            #
##############################################################################
data_global
_audit_creation_method     SHELXL-97
_journal_date_recd_electronic     2012-04-19
_journal_date_accepted     2012-04-21
_journal_name_full     'Acta Crystallographica, Section E'
_journal_year     2012
_journal_volume     68
_journal_issue      5
_journal_page_first     o1573
_journal_page_last     o1573
_journal_paper_category     QO
_journal_paper_doi     10.1107/S1600536812017825
_journal_coeditor_code     BT5881
_publ_contact_author
;
     Dr. Seik Weng Ng
     Department of Chemistry
     University of Malaya
     50603 Kuala Lumpur
     Malaysia
;
_publ_contact_author_email     seikweng@um.edu.my
_publ_contact_author_fax     '03 7967 4193'
_publ_contact_author_phone     '03 7967 6778'
_publ_section_title
;\
4-[4-(4-Amino-1,2,5-oxadiazol-3-yl)-1,2,5-oxadiazol-3-yl]-1,2,5-oxadiazol-3-\
amine
;
loop_
    _publ_author_name
    _publ_author_address
    'Jia, Si-Yuan'
;
Xi'an Modern Chemistry Research Institute
Xi'an 710065
People's Republic of China
;
    'Wang, Bo-Zhou'
;
Xi'an Modern Chemistry Research Institute
Xi'an 710065
People's Republic of China
;
    'Fan, Xue-Zhong'
;
Xi'an Modern Chemistry Research Institute
Xi'an 710065
People's Republic of China
;
    'Li, Ping'
;
Department of Chemistry
Jining Teachers College
Wulanchabu 012000
Inner Mongolia
People's Republic of China
;
    'Ng, Seik Weng'
;
     Department of Chemistry
     University of Malaya
     50603 Kuala Lumpur
     Malaysia
     and
     Chemistry Department
     King Abdulaziz University
     PO Box 80203 Jeddah
     Saudi Arabia
;
data_I
_audit_creation_method     SHELXL-97
_chemical_name_systematic
;
4-[4-(4-Amino-1,2,5-oxadiazol-3-yl)-1,2,5-oxadiazol-3-yl]-1,2,5-oxadiazol-3-
amine
;
_chemical_name_common     ?
_chemical_formula_moiety     'C6 H4 N8 O3'
_chemical_formula_sum     'C6 H4 N8 O3'
_chemical_formula_iupac     'C6 H4 N8 O3'
_chemical_formula_weight     236.17
_chemical_melting_point     ?
_symmetry_cell_setting     monoclinic
_symmetry_space_group_name_H-M     'C 2/c'
_symmetry_space_group_name_Hall     '-C 2yc'
loop_
    _symmetry_equiv_pos_as_xyz
    'x, y, z'
    '-x, y, -z+1/2'
    'x+1/2, y+1/2, z'
    '-x+1/2, y+1/2, -z+1/2'
    '-x, -y, -z'
    'x, -y, z-1/2'
    '-x+1/2, -y+1/2, -z'
    'x+1/2, -y+1/2, z-1/2'
_cell_length_a     7.1681(9)
_cell_length_b     10.8147(13)
_cell_length_c     12.3448(18)
_cell_angle_alpha     90.00
_cell_angle_beta     103.1550(10)
_cell_angle_gamma     90.00
_cell_volume     931.9(2)
_cell_formula_units_Z     4
_cell_measurement_reflns_used     1575
_cell_measurement_theta_min     3.3896
_cell_measurement_theta_max     27.7106
_cell_measurement_temperature     293(2)
_exptl_crystal_description     prism
_exptl_crystal_colour     colorless
_exptl_crystal_size_max     0.33
_exptl_crystal_size_mid     0.26
_exptl_crystal_size_min     0.17
_exptl_crystal_density_diffrn     1.683
_exptl_crystal_density_meas     ?
_exptl_crystal_density_method     'not measured'
_exptl_crystal_F_000     480
_exptl_absorpt_coefficient_mu     0.140
_exptl_absorpt_correction_type     none
_diffrn_ambient_temperature     293(2)
_diffrn_radiation_type     MoK\a
_diffrn_radiation_wavelength     0.71073
_diffrn_radiation_source     'fine-focus sealed tube'
_diffrn_radiation_monochromator     graphite
_diffrn_measurement_device_type     'Bruker SMART APEX'
_diffrn_measurement_method     '\w scans'
_diffrn_detector_area_resol_mean     ?
_diffrn_reflns_number     2675
_diffrn_reflns_av_R_equivalents     0.0140
_diffrn_reflns_av_sigmaI/netI     0.0162
_diffrn_reflns_theta_min     3.39
_diffrn_reflns_theta_max     27.49
_diffrn_reflns_theta_full     27.49
_diffrn_measured_fraction_theta_max     0.971
_diffrn_measured_fraction_theta_full     0.971
_diffrn_reflns_limit_h_min     -9
_diffrn_reflns_limit_h_max     9
_diffrn_reflns_limit_k_min     -14
_diffrn_reflns_limit_k_max     13
_diffrn_reflns_limit_l_min     -15
_diffrn_reflns_limit_l_max     8
_diffrn_standards_number     0
_diffrn_standards_interval_count     0
_diffrn_standards_interval_time     0
_diffrn_standards_decay_%     0
_reflns_number_total     1047
_reflns_number_gt     933
_reflns_threshold_expression     I>2\s(I)
_refine_ls_structure_factor_coef     Fsqd
_refine_ls_matrix_type     full
_refine_ls_R_factor_all     0.0341
_refine_ls_R_factor_gt     0.0310
_refine_ls_wR_factor_gt     0.0930
_refine_ls_wR_factor_ref     0.0961
_refine_ls_goodness_of_fit_ref     1.075
_refine_ls_restrained_S_all     1.075
_refine_ls_number_reflns     1047
_refine_ls_number_parameters     87
_refine_ls_number_restraints     0
_refine_ls_hydrogen_treatment     refall
_refine_ls_weighting_scheme     calc
_refine_ls_weighting_details
         'calc w=1/[\s^2^(Fo^2^)+(0.0566P)^2^+0.2190P] where P=(Fo^2^+2Fc^2^)/3'
_atom_sites_solution_hydrogens     geom
_atom_sites_solution_primary     direct
_atom_sites_solution_secondary     difmap
_refine_ls_shift/su_max     0.000
_refine_ls_shift/su_mean     0.000
_refine_diff_density_max     0.276
_refine_diff_density_min     -0.172
_refine_ls_extinction_method     'SHELXL97 (Sheldrick, 2008)'
_refine_ls_extinction_coef     0.020(3)
_refine_ls_extinction_expression
                                  'Fc^*^=kFc[1+0.001xFc^2^\l^3^/sin(2\q)]^-1/4^'
loop_
    _atom_type_symbol
    _atom_type_description
    _atom_type_scat_dispersion_real
    _atom_type_scat_dispersion_imag
    _atom_type_scat_source
    'C' 'C' 0.0033 0.0016
                         'International Tables Vol C Tables 4.2.6.8 and 6.1.1.4'
    'H' 'H' 0.0000 0.0000
                         'International Tables Vol C Tables 4.2.6.8 and 6.1.1.4'
    'N' 'N' 0.0061 0.0033
                         'International Tables Vol C Tables 4.2.6.8 and 6.1.1.4'
    'O' 'O' 0.0106 0.0060
                         'International Tables Vol C Tables 4.2.6.8 and 6.1.1.4'
_computing_data_collection     'APEX2 (Bruker, 2009)'
_computing_cell_refinement     'SAINT (Bruker, 2009)'
_computing_data_reduction     'SAINT (Bruker, 2009)'
_computing_structure_solution     'SHELXS97 (Sheldrick, 2008)'
_computing_structure_refinement     'SHELXL97 (Sheldrick, 2008)'
_computing_molecular_graphics     'X-SEED (Barbour, 2001)'
_computing_publication_material     'publCIF (Westrip, 2010)'
loop_
    _atom_site_type_symbol
    _atom_site_label
    _atom_site_fract_x
    _atom_site_fract_y
    _atom_site_fract_z
    _atom_site_U_iso_or_equiv
    _atom_site_adp_type
    _atom_site_calc_flag
    _atom_site_refinement_flags
    _atom_site_occupancy
    _atom_site_symmetry_multiplicity
    _atom_site_disorder_assembly
    _atom_site_disorder_group
    O O1 0.0000 0.80892(10) 0.7500 0.0471(3) Uani d S 1 2 . .
    O O2 0.16242(12) 0.35531(8) 0.56878(8) 0.0482(3) Uani d . 1 1 . .
    N N1 0.09563(14) 0.73719(9) 0.68904(8) 0.0431(3) Uani d . 1 1 . .
    N N2 0.06415(14) 0.41475(9) 0.63634(9) 0.0446(3) Uani d . 1 1 . .
    N N3 0.29963(15) 0.43342(9) 0.54042(9) 0.0453(3) Uani d . 1 1 . .
    N N4 0.3974(2) 0.63687(11) 0.58898(12) 0.0626(4) Uani d . 1 1 . .
    H H1 0.372(2) 0.7101(14) 0.6165(12) 0.059(4) Uiso d . 1 1 . .
    H H2 0.480(3) 0.6342(15) 0.5474(15) 0.064(5) Uiso d . 1 1 . .
    C C1 0.06039(15) 0.62259(9) 0.71097(9) 0.0349(3) Uani d . 1 1 . .
    C C2 0.13553(15) 0.52528(10) 0.65104(9) 0.0358(3) Uani d . 1 1 . .
    C C3 0.28563(16) 0.53785(10) 0.59138(10) 0.0393(3) Uani d . 1 1 . .
loop_
    _atom_site_aniso_label
    _atom_site_aniso_U_11
    _atom_site_aniso_U_22
    _atom_site_aniso_U_33
    _atom_site_aniso_U_12
    _atom_site_aniso_U_13
    _atom_site_aniso_U_23
    O1 0.0644(8) 0.0324(6) 0.0520(7) 0.000 0.0291(6) 0.000
    O2 0.0540(5) 0.0385(5) 0.0600(6) -0.0051(4) 0.0291(4) -0.0103(4)
    N1 0.0529(6) 0.0356(5) 0.0471(6) -0.0024(4) 0.0248(5) -0.0011(4)
    N2 0.0460(5) 0.0397(5) 0.0549(6) -0.0046(4) 0.0255(5) -0.0068(4)
    N3 0.0513(6) 0.0401(5) 0.0526(6) 0.0004(4) 0.0287(5) -0.0004(4)
    N4 0.0745(8) 0.0423(6) 0.0915(10) -0.0118(5) 0.0614(8) -0.0088(6)
    C1 0.0364(5) 0.0344(5) 0.0373(5) -0.0010(4) 0.0151(4) 0.0007(4)
    C2 0.0374(5) 0.0349(6) 0.0390(6) -0.0004(4) 0.0166(4) 0.0010(4)
    C3 0.0435(6) 0.0366(6) 0.0436(6) 0.0017(4) 0.0223(5) 0.0022(4)
loop_
    _geom_bond_atom_site_label_1
    _geom_bond_atom_site_label_2
    _geom_bond_site_symmetry_2
    _geom_bond_distance
    _geom_bond_publ_flag
    O1 N1 2_556 1.3685(11) ?
    O1 N1 . 1.3686(11) ?
    O2 N2 . 1.3684(12) ?
    O2 N3 . 1.4001(13) ?
    N1 C1 . 1.3055(14) ?
    N2 C2 . 1.2967(15) ?
    N3 C3 . 1.3077(15) ?
    N4 C3 . 1.3419(16) ?
    N4 H1 . 0.896(16) ?
    N4 H2 . 0.871(19) ?
    C1 C1 2_556 1.434(2) ?
    C1 C2 . 1.4582(15) ?
    C2 C3 . 1.4419(15) ?
loop_
    _geom_angle_atom_site_label_1
    _geom_angle_atom_site_label_2
    _geom_angle_atom_site_label_3
    _geom_angle_site_symmetry_1
    _geom_angle_site_symmetry_3
    _geom_angle
    _geom_angle_publ_flag
    N1 O1 N1 2_556 . 110.94(11) ?
    N2 O2 N3 . . 110.93(8) ?
    C1 N1 O1 . . 106.22(9) ?
    C2 N2 O2 . . 106.07(9) ?
    C3 N3 O2 . . 105.40(9) ?
    C3 N4 H1 . . 121.5(10) ?
    C3 N4 H2 . . 118.5(11) ?
    H1 N4 H2 . . 118.6(15) ?
    N1 C1 C1 . 2_556 108.31(6) ?
    N1 C1 C2 . . 117.95(9) ?
    C1 C1 C2 2_556 . 133.62(6) ?
    N2 C2 C3 . . 109.39(10) ?
    N2 C2 C1 . . 123.83(9) ?
    C3 C2 C1 . . 126.57(10) ?
    N3 C3 N4 . . 124.54(11) ?
    N3 C3 C2 . . 108.19(10) ?
    N4 C3 C2 . . 127.25(11) ?
loop_
    _geom_torsion_atom_site_label_1
    _geom_torsion_atom_site_label_2
    _geom_torsion_atom_site_label_3
    _geom_torsion_atom_site_label_4
    _geom_torsion_site_symmetry_1
    _geom_torsion_site_symmetry_2
    _geom_torsion_site_symmetry_3
    _geom_torsion_site_symmetry_4
    _geom_torsion
    _geom_torsion_publ_flag
    N1 O1 N1 C1 2_556 . . . 0.18(6) ?
    N3 O2 N2 C2 . . . . -0.32(13) ?
    N2 O2 N3 C3 . . . . 0.77(13) ?
    O1 N1 C1 C1 . . . 2_556 -0.43(14) ?
    O1 N1 C1 C2 . . . . 176.12(8) ?
    O2 N2 C2 C3 . . . . -0.23(13) ?
    O2 N2 C2 C1 . . . . 174.83(10) ?
    N1 C1 C2 N2 . . . . -156.72(11) ?
    C1 C1 C2 N2 2_556 . . . 18.8(2) ?
    N1 C1 C2 C3 . . . . 17.47(17) ?
    C1 C1 C2 C3 2_556 . . . -167.05(15) ?
    O2 N3 C3 N4 . . . . 177.65(12) ?
    O2 N3 C3 C2 . . . . -0.87(13) ?
    N2 C2 C3 N3 . . . . 0.73(14) ?
    C1 C2 C3 N3 . . . . -174.16(11) ?
    N2 C2 C3 N4 . . . . -177.73(13) ?
    C1 C2 C3 N4 . . . . 7.4(2) ?
loop_
    _geom_hbond_atom_site_label_D
    _geom_hbond_atom_site_label_H
    _geom_hbond_atom_site_label_A
    _geom_hbond_site_symmetry_A
    _geom_hbond_distance_DH
    _geom_hbond_distance_HA
    _geom_hbond_distance_DA
    _geom_hbond_angle_DHA
    N4 H1 N1 . 0.90(2) 2.37(2) 2.932(2) 121.0(10)
    N4 H2 N3 5_666 0.87(2) 2.23(2) 3.070(2) 162(2)
