# Supplementary material for: 4-[4-(4-Amino-1,2,5-oxadiazol-3-yl)-1,2,5-oxadiazol-3-yl]-1,2,5-oxadiazol-3-amine
Source: Acta Crystallogr Sect E Struct Rep Online. 2012 Apr 28;68(Pt 5):o1573. doi: 10.1107/S1600536812017825 (PMC3344668; doi:10.1107/S1600536812017825)
Supplement: Supplementary file 2 [file e-68-o1573-Isup2.hkl]

# 
# h,k,l, Fc-squared, Fo-squared, sigma(Fo-squared) and status flag 
# 
data_I
_shelx_title '  C2/c' 
_shelx_refln_list_code          4 
_shelx_F_calc_maximum      167.68 
_exptl_crystal_F_000       480.00 
_reflns_d_resolution_high  0.7698 
 
loop_ 
 _symmetry_equiv_pos_as_xyz 
 'x, y, z' 
 '-x, y, -z+1/2' 
 'x+1/2, y+1/2, z' 
 '-x+1/2, y+1/2, -z+1/2' 
 '-x, -y, -z' 
 'x, -y, z-1/2' 
 '-x+1/2, -y+1/2, -z' 
 'x+1/2, -y+1/2, z-1/2' 
 
_cell_length_a     7.1681 
_cell_length_b    10.8147 
_cell_length_c    12.3448 
_cell_angle_alpha  90.000 
_cell_angle_beta  103.155 
_cell_angle_gamma  90.000 
 
_shelx_F_squared_multiplier     1.000 
 
loop_ 
 _refln_index_h 
 _refln_index_k 
 _refln_index_l 
 _refln_F_squared_calc 
 _refln_F_squared_meas 
 _refln_F_squared_sigma 
 _refln_observed_status 
   2   0   0      313.84      288.19      4.19 o 
   4   0   0      975.70      980.88     13.43 o 
   6   0   0       31.54       33.58      1.46 o 
   8   0   0       51.01       51.22      3.03 o 
   1   1   0     2652.18     2615.92     40.64 o 
   3   1   0       55.39       63.73      0.88 o 
   5   1   0      753.15      757.84      7.77 o 
   7   1   0       70.19       71.66      1.68 o 
   0   2   0     1212.19     1237.60     15.81 o 
   2   2   0     3397.64     3411.11     27.06 o 
   4   2   0       92.97       90.41      1.26 o 
   6   2   0        3.03        2.24      0.41 o 
   8   2   0        5.46        3.55      0.87 o 
   1   3   0      140.16      128.10      1.37 o 
   3   3   0      882.67      786.14      7.84 o 
   5   3   0      237.98      253.90      3.25 o 
   7   3   0      177.49      164.56      3.28 o 
   0   4   0     2356.51     2361.65     30.05 o 
   2   4   0      512.92      652.89      6.42 o 
   4   4   0        8.69        9.49      0.50 o 
   6   4   0        0.01        0.10      0.33 o 
   8   4   0       93.14       86.88      6.30 o 
   1   5   0      728.27      698.06      6.02 o 
   3   5   0      891.66      908.02      8.92 o 
   5   5   0       31.30       29.83      1.14 o 
   7   5   0       48.13       49.79      2.07 o 
   0   6   0      116.33      131.43      2.68 o 
   2   6   0       94.36      103.75      1.93 o 
   4   6   0       19.92       17.25      0.73 o 
   6   6   0      222.31      216.17      4.66 o 
   8   6   0       54.68       54.73      3.45 o 
   1   7   0        2.23        1.82      0.29 o 
   3   7   0      448.50      450.35      5.91 o 
   5   7   0      422.49      437.69      6.35 o 
   7   7   0       14.00       16.13      1.36 o 
   0   8   0      234.05      231.42      4.65 o 
   2   8   0      139.91      143.37      2.64 o 
   4   8   0      503.37      468.39      6.37 o 
   6   8   0       59.69       62.97      2.66 o 
   1   9   0      254.92      243.73      3.86 o 
   3   9   0       18.55       13.42      0.85 o 
   5   9   0        0.10        0.23      0.40 o 
   0  10   0      418.94      381.36      6.78 o 
   2  10   0      276.02      291.39      4.62 o 
   4  10   0       65.86       70.98      2.04 o 
   6  10   0        1.99        1.29      1.23 o 
   1  11   0       14.92       10.74      0.87 o 
   3  11   0        0.05        0.02      0.60 o 
   5  11   0        0.05        0.00      0.55 o 
   0  12   0       47.08       47.12      2.82 o 
   2  12   0        3.17        2.84      0.72 o 
   4  12   0        1.15        1.24      0.65 o 
   1  13   0       37.65       32.17      1.76 o 
   3  13   0        0.07        0.71      0.66 o 
   0  14   0        3.42        1.30      0.94 o 
  -9   1   1        1.62        1.92      0.78 o 
  -7   1   1       68.76       70.57      1.66 o 
  -5   1   1      134.97      142.50      2.13 o 
  -3   1   1        0.02       -0.18      0.12 o 
  -1   1   1     3590.56     3527.75     57.57 o 
   1   1   1     1002.47      998.94     10.49 o 
   3   1   1     2067.15     1929.85     15.64 o 
   5   1   1       11.75       11.86      0.59 o 
   7   1   1       90.57       90.01      2.77 o 
  -8   2   1        1.07        0.27      0.52 o 
  -6   2   1      269.16      276.33      3.63 o 
  -4   2   1       31.47       32.50      0.67 o 
  -2   2   1     4077.81     3948.53     31.29 o 
   0   2   1      145.31      128.61      1.59 o 
   2   2   1     2457.09     2288.40     20.58 o 
   4   2   1      249.42      238.73      2.54 o 
   6   2   1       41.82       43.52      1.98 o 
   8   2   1        3.71        2.88      0.77 o 
  -7   3   1      102.11      103.10      3.01 o 
  -5   3   1       82.97       82.47      1.54 o 
  -3   3   1        0.87        1.37      0.19 o 
  -1   3   1      287.61      288.98      2.38 o 
   1   3   1     6311.91     6217.41     64.00 o 
   3   3   1       62.72       60.10      1.17 o 
   5   3   1       40.45       42.42      1.32 o 
   7   3   1        0.41       -0.07      0.81 o 
  -8   4   1        4.40        4.90      0.77 o 
  -6   4   1      268.10      266.25      4.28 o 
  -4   4   1     1153.38     1165.68      9.92 o 
  -2   4   1      899.65     1036.68     10.10 o 
   0   4   1       78.09       89.10      1.09 o 
   2   4   1      284.88      295.41      4.98 o 
   4   4   1      170.74      175.35      2.43 o 
   6   4   1       30.49       29.36      1.53 o 
   8   4   1       45.12       42.19      2.07 o 
  -7   5   1       55.12       50.13      1.72 o 
  -5   5   1        0.59        0.74      0.46 o 
  -3   5   1      504.44      509.36      5.38 o 
  -1   5   1       10.67       15.03      0.39 o 
   1   5   1     1047.94     1048.60     11.54 o 
   3   5   1     1164.29     1233.19     13.65 o 
   5   5   1      503.82      495.50     11.32 o 
   7   5   1       50.29       46.70      2.05 o 
  -8   6   1        4.43        6.64      1.06 o 
  -6   6   1      162.09      154.98      3.15 o 
  -4   6   1       86.81       79.34      1.86 o 
  -2   6   1     4178.58     4345.91     34.75 o 
   0   6   1        0.97        0.38      0.18 o 
   2   6   1       25.82       24.39      0.88 o 
   4   6   1      278.89      277.79      4.10 o 
   6   6   1       25.29       23.79      1.42 o 
  -7   7   1       96.75      109.58      3.33 o 
  -5   7   1       12.99       12.28      0.72 o 
  -3   7   1      106.44       99.53      2.04 o 
  -1   7   1       37.11       40.12      1.00 o 
   1   7   1      112.97      120.16      2.19 o 
   3   7   1        1.28        2.97      0.44 o 
   5   7   1        1.68        3.43      0.55 o 
   7   7   1       57.83       53.02      2.33 o 
  -6   8   1        4.68        2.21      0.79 o 
  -4   8   1      159.92      142.96      2.42 o 
  -2   8   1      161.42      147.03      2.31 o 
   0   8   1      192.90      191.06      3.32 o 
   2   8   1       99.14       97.92      2.73 o 
   4   8   1      171.11      161.70      3.05 o 
   6   8   1       13.41       13.35      1.21 o 
  -7   9   1        0.25        0.08      0.90 o 
  -5   9   1      443.64      445.19      7.96 o 
  -3   9   1       67.41       68.40      2.27 o 
  -1   9   1       60.57       57.57      1.57 o 
   1   9   1      561.77      546.28      7.09 o 
   3   9   1       74.76       69.29      1.85 o 
   5   9   1       22.66       17.90      1.09 o 
  -6  10   1        2.70        2.11      0.74 o 
  -4  10   1      223.82      205.60      4.61 o 
  -2  10   1      151.04      150.42      4.59 o 
   0  10   1     1227.27     1126.51     13.22 o 
   2  10   1       59.47       54.89      2.59 o 
   4  10   1       31.48       32.93      1.39 o 
   6  10   1       65.16       64.22      3.10 o 
  -5  11   1        0.04        0.70      0.59 o 
  -3  11   1       14.20       15.95      1.74 o 
  -1  11   1       31.99       30.98      1.38 o 
   1  11   1      534.24      527.39      7.26 o 
   3  11   1        0.41        0.34      0.41 o 
   5  11   1        0.95        1.01      0.70 o 
  -4  12   1        2.95        2.73      0.80 o 
  -2  12   1      192.50      193.18      4.55 o 
   0  12   1        1.00        0.44      0.43 o 
   2  12   1        4.64        4.06      0.67 o 
   4  12   1        3.42        2.56      0.68 o 
  -3  13   1        1.01        1.03      1.51 o 
  -1  13   1        7.45        6.76      0.97 o 
   1  13   1       52.42       49.66      1.83 o 
   3  13   1       63.36       73.57      2.33 o 
   0  14   1        0.21        0.65      0.84 o 
  -8   0   2       81.21       83.54      2.77 o 
  -6   0   2       15.16       14.99      1.00 o 
  -4   0   2      784.79      786.13     10.92 o 
  -2   0   2     1640.34     1609.12     20.54 o 
   0   0   2       11.77        6.48      0.46 o 
   2   0   2    20540.93    20523.83    367.86 o 
   4   0   2      626.10      618.16     12.91 o 
   6   0   2      339.60      329.58      8.55 o 
   8   0   2       59.26       65.57      3.64 o 
  -9   1   2        2.82        4.62      0.78 o 
  -7   1   2      235.20      230.29      3.36 o 
  -5   1   2        0.38        0.29      0.21 o 
  -3   1   2     3232.13     3324.78     29.77 o 
  -1   1   2     9394.59     9714.32    101.69 o 
   1   1   2    28115.55    27492.16    421.67 o 
   3   1   2      268.50      246.27      3.20 o 
   5   1   2        6.78        5.47      1.15 o 
   7   1   2       48.74       48.92      2.03 o 
  -8   2   2       48.68       44.28      1.68 o 
  -6   2   2      241.12      243.55      3.29 o 
  -4   2   2     1007.25     1032.59      9.91 o 
  -2   2   2        0.10        0.67      0.19 o 
   0   2   2     3973.28     3871.35     78.32 o 
   2   2   2        0.65        0.33      0.21 o 
   4   2   2        8.13        6.48      0.45 o 
   6   2   2       45.26       43.40      4.03 o 
   8   2   2       52.14       51.63      5.07 o 
  -9   3   2        0.56        1.28      0.79 o 
  -7   3   2       85.48       85.98      2.21 o 
  -5   3   2      435.67      434.94      4.87 o 
  -3   3   2      196.01      200.29      2.33 o 
  -1   3   2      345.56      277.57      2.56 o 
   3   3   2     1692.88     1726.13     18.45 o 
   5   3   2      266.95      252.02      4.80 o 
   7   3   2       12.97       12.16      1.15 o 
  -8   4   2       80.10       86.16      2.41 o 
  -6   4   2      624.78      625.40      8.09 o 
  -4   4   2     1297.71     1341.31     18.76 o 
  -2   4   2      423.90      552.34      4.85 o 
   0   4   2     1589.60     1491.33     13.58 o 
   2   4   2        0.28        0.95      0.24 o 
   4   4   2      101.84      116.66      2.12 o 
   6   4   2       77.50       76.62      2.48 o 
   8   4   2        9.97        6.87      1.08 o 
  -7   5   2       89.55       83.71      2.23 o 
  -5   5   2       51.44       45.42      1.50 o 
  -3   5   2        0.16        1.18      0.73 o 
  -1   5   2      561.82      642.99      7.79 o 
   1   5   2      709.22      734.37      8.36 o 
   3   5   2      821.40      852.53      9.82 o 
   5   5   2      326.47      322.29      7.96 o 
   7   5   2        0.01       -0.25      0.46 o 
  -8   6   2       23.20       24.41      1.66 o 
  -6   6   2       85.55       88.41      2.20 o 
  -4   6   2     2149.80     2135.73     23.20 o 
  -2   6   2        7.28        7.55      0.34 o 
   0   6   2       74.47       72.47      1.19 o 
   2   6   2      136.50      147.62      2.47 o 
   4   6   2      138.19      139.62      2.59 o 
   6   6   2        2.10        2.59      0.65 o 
  -7   7   2        6.85        6.04      0.78 o 
  -5   7   2       38.85       35.42      1.31 o 
  -3   7   2      330.62      348.98      4.73 o 
  -1   7   2       58.61       53.40      1.01 o 
   1   7   2       98.32       92.78      1.87 o 
   3   7   2      538.90      537.66      6.99 o 
   5   7   2      244.92      243.08      4.01 o 
   7   7   2        0.20        0.70      0.61 o 
  -6   8   2       97.78       94.15      2.44 o 
  -4   8   2       64.80       64.00      2.39 o 
  -2   8   2      366.03      360.21      4.25 o 
   0   8   2      111.12       99.95      2.05 o 
   2   8   2       22.07       22.89      0.99 o 
   4   8   2       68.55       62.28      1.77 o 
   6   8   2       24.35       25.32      1.57 o 
  -7   9   2        7.26        8.99      1.63 o 
  -5   9   2      130.25      122.04      5.30 o 
  -3   9   2       66.67       61.54      1.47 o 
  -1   9   2      250.05      249.79      4.02 o 
   1   9   2       32.46       31.30      1.17 o 
   3   9   2      322.44      325.46      4.95 o 
   5   9   2       15.31       12.39      0.95 o 
  -6  10   2        0.49        1.13      1.05 o 
  -4  10   2        0.02        0.23      0.45 o 
  -2  10   2       15.60        9.34      1.31 o 
   0  10   2      281.47      281.94      4.42 o 
   2  10   2        2.38        1.18      0.46 o 
   4  10   2       19.96       23.69      2.73 o 
  -5  11   2        6.87        6.28      0.98 o 
  -3  11   2        5.99        7.87      0.99 o 
  -1  11   2       15.27       16.72      1.00 o 
   1  11   2      495.22      494.06      6.95 o 
   3  11   2       20.34       18.35      1.13 o 
   5  11   2       16.44       16.21      2.78 o 
  -4  12   2       24.59       30.38      1.92 o 
  -2  12   2       82.93       81.45      2.71 o 
   0  12   2        0.46        0.32      0.39 o 
   2  12   2        6.34        5.74      0.77 o 
   4  12   2        0.11        1.93      2.16 o 
  -3  13   2        7.62        7.36      1.53 o 
  -1  13   2        0.22        0.35      0.44 o 
   1  13   2        8.04        5.98      0.83 o 
  -9   1   3        0.20        1.79      0.79 o 
  -7   1   3        7.96        5.93      0.57 o 
  -5   1   3       17.47       16.93      0.65 o 
  -3   1   3     1065.69     1096.89     10.24 o 
  -1   1   3     3990.15     3873.65     39.79 o 
   1   1   3    19278.69    18862.25    253.25 o 
   3   1   3      113.51      131.49      2.61 o 
   5   1   3       25.61       21.00      1.13 o 
   7   1   3        6.52        6.54      0.93 o 
  -8   2   3      291.05      309.72      5.09 o 
  -6   2   3      245.52      229.08      3.14 o 
  -4   2   3       63.19       69.69      1.23 o 
  -2   2   3      467.90      422.97      4.19 o 
   0   2   3     1050.11     1076.58     13.89 o 
   2   2   3      126.24       91.81      1.53 o 
   4   2   3       25.51       26.67      0.78 o 
   6   2   3       12.18       12.77      1.65 o 
   8   2   3       18.10       14.42      1.57 o 
  -9   3   3       40.56       40.73      2.18 o 
  -7   3   3      193.92      196.31      3.58 o 
  -5   3   3        9.92        7.73      0.75 o 
  -3   3   3     1257.16     1289.13     10.65 o 
  -1   3   3      155.56      159.99      1.84 o 
   1   3   3     1329.49     1459.65     13.28 o 
   3   3   3      612.70      558.57      6.65 o 
   5   3   3      116.90      115.10      4.09 o 
   7   3   3        1.43        0.40      0.52 o 
  -8   4   3       30.61       27.79      1.36 o 
  -6   4   3      176.55      168.39      3.09 o 
  -4   4   3      137.09      133.79      2.83 o 
  -2   4   3     2971.87     3102.57     24.80 o 
   0   4   3      407.34      367.84      3.77 o 
   2   4   3      103.94      114.90      1.51 o 
   4   4   3       27.26       24.12      0.91 o 
   6   4   3       86.03       92.28      5.74 o 
   8   4   3        2.83        1.92      1.17 o 
  -7   5   3        1.42        1.11      0.47 o 
  -5   5   3       88.41       81.80      1.90 o 
  -3   5   3      613.57      651.35      5.80 o 
  -1   5   3     3487.89     3856.50     30.72 o 
   1   5   3       64.35       56.74      0.92 o 
   3   5   3      218.31      217.02      3.28 o 
   5   5   3       49.40       48.21      1.87 o 
   7   5   3       70.10       75.01      2.72 o 
  -8   6   3        5.60        2.91      0.68 o 
  -6   6   3       26.76       25.47      1.17 o 
  -4   6   3      234.35      241.71      3.69 o 
  -2   6   3        0.13        0.78      0.26 o 
   0   6   3      857.97      868.97      8.39 o 
   2   6   3       31.47       39.75      1.14 o 
   4   6   3       14.42       17.63      0.88 o 
   6   6   3      154.96      158.64      4.00 o 
  -7   7   3        1.05        0.88      0.63 o 
  -5   7   3      620.44      601.37      7.86 o 
  -3   7   3       42.11       42.82      1.09 o 
  -1   7   3      199.72      227.42      2.84 o 
   1   7   3       15.58       17.68      0.80 o 
   3   7   3       36.29       39.09      1.44 o 
   5   7   3       46.10       44.80      1.52 o 
   7   7   3        1.77        2.04      0.75 o 
  -6   8   3      129.70      148.40      3.16 o 
  -4   8   3        0.32       -0.11      0.34 o 
  -2   8   3      158.05      155.60      2.33 o 
   0   8   3      254.15      256.52      3.85 o 
   2   8   3       98.59       94.22      2.45 o 
   4   8   3        2.79        1.53      0.52 o 
   6   8   3       24.65       29.45      1.74 o 
  -7   9   3       12.49       13.87      1.39 o 
  -5   9   3        1.46        1.44      0.49 o 
  -3   9   3     1931.57     1813.77     17.36 o 
  -1   9   3       32.78       30.00      1.14 o 
   1   9   3      484.86      458.57      6.25 o 
   3   9   3        0.64        1.09      0.57 o 
   5   9   3        3.24        2.01      0.60 o 
  -6  10   3        2.10        1.77      0.65 o 
  -4  10   3       21.96       19.22      1.41 o 
  -2  10   3      128.51      128.93      2.66 o 
   0  10   3       50.08       49.11      1.55 o 
   2  10   3      763.55      770.14      9.76 o 
   4  10   3       10.08        9.39      0.90 o 
  -5  11   3       32.82       35.01      1.84 o 
  -3  11   3        3.72        1.20      0.47 o 
  -1  11   3        4.02        6.01      0.70 o 
   1  11   3        4.12        3.59      0.61 o 
   3  11   3       75.88       72.40      2.13 o 
  -4  12   3        5.65        7.13      1.71 o 
  -2  12   3        7.20        9.39      1.07 o 
   0  12   3      165.26      146.72      3.14 o 
   2  12   3       19.43       19.09      1.18 o 
   4  12   3       20.02       25.69      1.76 o 
  -3  13   3        2.88        2.13      1.00 o 
  -1  13   3       10.34       12.17      1.00 o 
   1  13   3       25.21       26.57      2.00 o 
  -8   0   4      236.16      264.41      5.48 o 
  -6   0   4        3.35        3.22      0.56 o 
  -4   0   4       13.79       16.32      1.21 o 
  -2   0   4     5582.32     5682.47     71.87 o 
   0   0   4     2403.42     2411.93     30.51 o 
   2   0   4     4614.42     4774.06     85.94 o 
   4   0   4     1330.68     1277.58     24.88 o 
   6   0   4      108.81      114.01      4.37 o 
   8   0   4       58.57       56.71      3.47 o 
  -9   1   4        4.05        3.36      0.70 o 
  -7   1   4        8.02        4.97      0.55 o 
  -5   1   4      139.90      139.70      2.07 o 
  -3   1   4     1013.97     1035.90      9.70 o 
  -1   1   4      640.76      594.87      9.89 o 
   1   1   4     5278.92     5097.66     64.25 o 
   3   1   4      862.81      968.57     13.40 o 
   5   1   4       36.49       34.89      1.59 o 
   7   1   4       35.32       34.42      4.58 o 
  -8   2   4       33.01       32.04      1.40 o 
  -6   2   4      164.95      151.76      2.37 o 
  -4   2   4     1032.02     1047.11     10.03 o 
  -2   2   4      776.69      782.57      7.36 o 
   0   2   4     2186.77     2311.71     20.70 o 
   2   2   4       29.77       23.15      0.85 o 
   4   2   4      440.98      439.05      5.60 o 
   6   2   4       28.33       27.77      1.50 o 
   8   2   4        0.50        0.92      1.00 o 
  -9   3   4       10.51       12.14      1.09 o 
  -7   3   4        0.03        1.87      0.82 o 
  -5   3   4     2557.13     2630.47     24.19 o 
  -3   3   4        0.30        0.59      0.28 o 
  -1   3   4      940.25     1032.14      8.53 o 
   1   3   4       60.90       50.49      0.85 o 
   3   3   4      393.89      383.67      4.91 o 
   5   3   4       31.68       35.90      1.57 o 
   7   3   4        1.91        1.67      0.63 o 
  -8   4   4        8.91        8.80      0.89 o 
  -6   4   4       16.13       13.41      1.04 o 
  -4   4   4      560.17      595.70      6.14 o 
  -2   4   4      134.82      126.56      1.50 o 
   0   4   4        8.68       16.24      0.55 o 
   2   4   4      837.27      850.21      8.18 o 
   4   4   4      283.59      294.72      4.24 o 
   6   4   4       60.56       64.69      2.33 o 
  -7   5   4       36.63       31.16      1.33 o 
  -5   5   4      213.44      204.64      3.35 o 
  -3   5   4       69.83       85.66      1.24 o 
  -1   5   4      624.80      649.85      5.71 o 
   1   5   4       10.63        8.53      0.50 o 
   3   5   4       11.01       12.67      0.70 o 
   5   5   4       78.34       83.37      2.53 o 
   7   5   4       51.80       52.85      3.42 o 
  -8   6   4       32.89       31.54      1.50 o 
  -6   6   4        4.83        4.44      0.59 o 
  -4   6   4       40.81       40.39      2.17 o 
  -2   6   4     2547.51     2601.87     21.11 o 
   0   6   4        0.18        0.12      0.16 o 
   2   6   4        0.03        0.14      0.23 o 
   4   6   4       54.81       55.41      1.57 o 
   6   6   4       38.44       35.41      2.16 o 
  -7   7   4      159.72      178.23      3.59 o 
  -5   7   4      109.82      104.27      2.76 o 
  -3   7   4      676.35      728.43      7.53 o 
  -1   7   4     1030.63     1042.60      9.55 o 
   1   7   4      103.99       99.79      2.01 o 
   3   7   4       12.28       15.01      0.84 o 
   5   7   4       31.60       31.43      1.31 o 
   7   7   4        8.08        9.76      1.73 o 
  -6   8   4        0.02        0.37      0.41 o 
  -4   8   4      650.49      629.59      8.04 o 
  -2   8   4       46.46       42.03      1.09 o 
   0   8   4       61.91       56.32      1.49 o 
   2   8   4       60.94       61.67      1.65 o 
   4   8   4      258.58      266.36      4.39 o 
   6   8   4       31.60       31.17      1.84 o 
  -7   9   4       11.13       12.16      2.07 o 
  -5   9   4        2.06        0.35      0.40 o 
  -3   9   4       13.91       12.89      0.72 o 
  -1   9   4      157.89      144.44      2.72 o 
   1   9   4      505.24      487.97      6.59 o 
   3   9   4       23.21       24.15      1.88 o 
   5   9   4        5.94        8.18      0.87 o 
  -6  10   4       10.20       13.55      4.91 o 
  -4  10   4       21.24       24.98      1.21 o 
  -2  10   4       11.19        9.17      0.76 o 
   0  10   4       32.16       35.14      1.37 o 
   2  10   4        5.81        6.09      0.73 o 
   4  10   4        0.53        0.58      0.45 o 
  -5  11   4       18.74       15.86      1.92 o 
  -3  11   4        0.37        0.24      0.41 o 
  -1  11   4      436.92      421.57      6.12 o 
   1  11   4       18.85       14.95      1.14 o 
   3  11   4       42.60       47.08      2.16 o 
  -4  12   4        0.10       -0.19      0.71 o 
  -2  12   4       38.65       51.64      2.23 o 
   0  12   4        3.45        1.96      0.57 o 
   2  12   4       74.80       86.04      2.42 o 
  -1  13   4        0.00       -0.21      0.52 o 
   1  13   4       17.37       23.78      2.20 o 
  -9   1   5        1.44        1.84      0.60 o 
  -7   1   5      129.76      127.03      2.26 o 
  -5   1   5       52.73       41.39      1.00 o 
  -3   1   5       97.88      106.99      1.45 o 
  -1   1   5       56.29       58.09      1.16 o 
   1   1   5      469.10      483.03      6.74 o 
   3   1   5     1540.09     1636.99     17.86 o 
   5   1   5       60.39       58.69      4.30 o 
   7   1   5        5.86        5.70      0.77 o 
  -8   2   5        0.08        0.20      0.41 o 
  -6   2   5     1084.94     1001.70     10.10 o 
  -4   2   5      127.01      120.65      1.75 o 
  -2   2   5     1107.04     1082.30     40.35 o 
   0   2   5      571.08      553.51      5.32 o 
   2   2   5     4886.40     4892.17     50.49 o 
   4   2   5       72.62       82.65      1.94 o 
   6   2   5       18.99       18.76      1.49 o 
  -9   3   5       50.19       56.70      2.13 o 
  -7   3   5      904.16      873.99     10.76 o 
  -5   3   5       20.44       20.29      1.15 o 
  -3   3   5        0.25        0.13      0.12 o 
  -1   3   5     1479.41     1688.08     13.71 o 
   1   3   5       36.57       32.06      0.82 o 
   3   3   5       66.03       79.05      1.66 o 
   5   3   5        3.68        3.20      0.64 o 
   7   3   5       15.09       15.14      1.32 o 
  -8   4   5        2.41        1.29      0.52 o 
  -6   4   5      274.76      250.08      3.96 o 
  -4   4   5      201.79      195.55      2.54 o 
  -2   4   5     1432.92     1542.71     12.69 o 
   0   4   5      151.41      130.75      1.69 o 
   2   4   5      461.53      491.85      6.61 o 
   4   4   5        8.20       10.94      0.72 o 
   6   4   5       21.29       23.53      1.47 o 
  -7   5   5       93.10       95.96      2.48 o 
  -5   5   5      132.70      131.57      2.48 o 
  -3   5   5     2596.57     2573.88     49.64 o 
  -1   5   5      405.53      416.14      4.42 o 
   1   5   5       36.66       52.77      2.57 o 
   3   5   5       53.91       64.28      2.46 o 
   5   5   5       24.82       24.69      2.63 o 
   7   5   5       39.62       44.64      2.19 o 
  -8   6   5        6.13        6.32      1.08 o 
  -6   6   5        3.98        5.50      0.74 o 
  -4   6   5      305.19      279.64      4.08 o 
  -2   6   5        8.24        9.71      0.43 o 
   0   6   5      571.47      619.69      7.40 o 
   2   6   5      259.00      268.34      3.93 o 
   4   6   5       71.17       75.93      2.58 o 
   6   6   5        2.20        2.53      0.78 o 
  -7   7   5        0.19        0.20      0.58 o 
  -5   7   5      284.69      286.33      4.45 o 
  -3   7   5      286.32      259.22      3.32 o 
  -1   7   5      166.87      174.28      2.10 o 
   1   7   5      361.49      382.14      5.15 o 
   3   7   5        2.14        1.60      0.42 o 
   5   7   5        9.04        5.54      0.95 o 
  -6   8   5       22.58       28.93      1.70 o 
  -4   8   5      620.95      597.48      9.52 o 
  -2   8   5       44.42       34.60      1.00 o 
   0   8   5      224.28      219.12      3.49 o 
   2   8   5        0.34        0.53      0.37 o 
   4   8   5        3.29        3.01      0.58 o 
   6   8   5        0.01        0.31      0.82 o 
  -5   9   5        1.77        2.30      0.74 o 
  -3   9   5       69.89       70.36      2.30 o 
  -1   9   5      696.84      729.09      9.01 o 
   1   9   5      529.31      559.80      8.19 o 
   3   9   5      185.61      185.68      3.50 o 
   5   9   5        4.34        5.76      0.78 o 
  -6  10   5        0.21       -0.10      0.63 o 
  -4  10   5       24.41       25.29      2.09 o 
  -2  10   5      264.47      240.34      8.43 o 
   0  10   5       10.89        9.61      1.88 o 
   2  10   5       50.61       48.40      1.64 o 
   4  10   5      134.12      132.98      6.16 o 
  -5  11   5        7.80       12.58      1.78 o 
  -3  11   5       54.98       60.43      2.85 o 
  -1  11   5       13.11       15.50      1.30 o 
   1  11   5       16.91       11.95      1.25 o 
   3  11   5       36.81       37.38      2.07 o 
  -2  12   5        2.20        3.35      0.85 o 
   0  12   5        5.49        4.82      0.92 o 
   2  12   5      136.84      144.30      4.23 o 
  -1  13   5        4.32        3.38      0.89 o 
  -8   0   6        0.03        0.23      0.49 o 
  -6   0   6      366.46      403.59      6.71 o 
  -4   0   6        3.53        3.70      0.48 o 
  -2   0   6      745.00      776.55     10.36 o 
   0   0   6     1361.77     1279.30     16.57 o 
   2   0   6       10.84       12.87      0.98 o 
   4   0   6      380.27      392.23      9.19 o 
   6   0   6       18.99       17.87      1.80 o 
  -9   1   6       11.64       12.68      1.03 o 
  -7   1   6        8.55        8.61      0.63 o 
  -5   1   6       78.56       71.87      1.37 o 
  -3   1   6      534.32      526.99      5.26 o 
  -1   1   6     2006.88     2074.62     28.16 o 
   1   1   6      190.60      207.25      2.38 o 
   3   1   6       13.95       12.54      1.38 o 
   5   1   6        3.15        2.47      0.62 o 
   7   1   6       13.59       12.45      2.91 o 
  -8   2   6       55.51       63.60      1.92 o 
  -6   2   6      231.50      213.95      2.98 o 
  -4   2   6      114.48      126.33      1.58 o 
  -2   2   6      693.94      714.16      6.83 o 
   0   2   6       77.73       77.42      1.17 o 
   2   2   6     1437.39     1425.26     15.37 o 
   4   2   6        7.44        7.55      0.62 o 
   6   2   6       17.31       19.73      1.61 o 
  -7   3   6        0.97        2.56      1.36 o 
  -5   3   6      255.23      232.33      3.01 o 
  -3   3   6     2604.22     2889.14     23.24 o 
  -1   3   6      574.55      638.69      6.16 o 
   1   3   6      148.01      167.42      2.92 o 
   3   3   6      130.33      134.40      1.98 o 
   5   3   6        8.41        4.52      0.75 o 
   7   3   6        2.71        3.47      0.87 o 
  -8   4   6        8.11        7.82      1.04 o 
  -6   4   6        2.55        1.83      0.56 o 
  -4   4   6      959.36      972.09      9.51 o 
  -2   4   6       12.49       17.11      0.79 o 
   0   4   6     1440.66     1488.69     15.84 o 
   2   4   6       75.00       80.99      1.66 o 
   4   4   6      261.24      259.43      4.01 o 
   6   4   6        3.93        6.17      2.81 o 
  -7   5   6        9.17        9.01      1.59 o 
  -5   5   6      218.10      217.02      4.40 o 
  -3   5   6       43.13       39.69      0.97 o 
  -1   5   6        0.42        0.88      0.51 o 
   1   5   6      377.76      362.82      5.91 o 
   3   5   6       47.54       51.96      1.45 o 
   5   5   6        0.22       -0.31      0.46 o 
  -8   6   6        6.00        6.14      1.08 o 
  -6   6   6      214.76      213.46      4.68 o 
  -4   6   6        5.65        4.70      1.88 o 
  -2   6   6        0.35        0.65      0.24 o 
   0   6   6      829.03      832.76      9.70 o 
   2   6   6       60.48       61.62      1.55 o 
   4   6   6       10.44       12.44      1.13 o 
   6   6   6       17.27       18.94      1.46 o 
  -7   7   6       25.23       25.78      1.89 o 
  -5   7   6        9.32        4.82      0.77 o 
  -3   7   6      157.25      154.95      2.85 o 
  -1   7   6      113.82      120.70      2.27 o 
   1   7   6       18.72       19.65      1.18 o 
   3   7   6       49.71       46.75      1.48 o 
   5   7   6       42.83       42.28      1.98 o 
  -6   8   6      122.55      145.20      3.91 o 
  -4   8   6      196.15      184.02      4.06 o 
  -2   8   6      708.85      640.19      9.93 o 
   0   8   6       10.19        6.78      0.71 o 
   2   8   6      167.94      173.07      4.04 o 
   4   8   6        4.29        2.64      0.79 o 
  -5   9   6        0.01        0.10      0.52 o 
  -3   9   6       44.84       32.76      1.57 o 
  -1   9   6        6.90        6.87      0.89 o 
   1   9   6       23.91       20.79      1.42 o 
   3   9   6       67.55       65.62      2.50 o 
   5   9   6       31.40       27.61      1.86 o 
  -6  10   6        4.02        2.90      0.92 o 
  -4  10   6       74.14       79.60      3.74 o 
  -2  10   6      252.80      254.11      7.35 o 
   0  10   6       68.03       72.97      3.71 o 
   2  10   6        3.90        3.81      1.67 o 
   4  10   6        0.00       -0.95      0.64 o 
  -5  11   6        4.23        3.43      1.19 o 
  -3  11   6       18.56       26.48      1.64 o 
  -1  11   6       32.42       24.77      2.85 o 
   1  11   6       28.00       26.27      1.73 o 
   3  11   6       91.52      101.26      3.45 o 
  -2  12   6       32.77       26.28      2.93 o 
   0  12   6       74.59       82.35      3.00 o 
  -9   1   7        4.54        4.02      0.99 o 
  -7   1   7      402.85      401.77      5.79 o 
  -5   1   7       31.83       27.38      0.99 o 
  -3   1   7       42.54       41.43      0.99 o 
  -1   1   7      330.16      334.92      5.21 o 
   1   1   7      140.88      133.96      1.76 o 
   3   1   7      600.51      588.18      8.79 o 
   5   1   7      226.74      242.44      7.29 o 
   7   1   7        5.64        6.10      1.07 o 
  -8   2   7        0.28        0.21      0.42 o 
  -6   2   7      453.89      422.80      5.79 o 
  -4   2   7     1780.14     1792.40     19.25 o 
  -2   2   7      251.21      259.87      3.42 o 
   0   2   7      120.87      124.00      1.96 o 
   2   2   7      476.81      461.60      5.58 o 
   4   2   7      279.89      296.81      5.38 o 
   6   2   7       40.39       37.23      1.85 o 
  -7   3   7       25.02       24.08      1.48 o 
  -5   3   7     2096.61     1960.22     21.23 o 
  -3   3   7       52.76       55.47      1.10 o 
  -1   3   7       73.63       76.24      1.45 o 
   1   3   7       34.67       42.90      2.86 o 
   3   3   7      111.20      108.03      2.12 o 
   5   3   7        9.65       10.50      1.50 o 
   7   3   7       13.86       14.71      1.89 o 
  -8   4   7       23.14       27.23      1.70 o 
  -6   4   7        0.24        0.93      0.39 o 
  -4   4   7       98.49      123.70      4.12 o 
  -2   4   7      445.26      452.31      4.84 o 
   0   4   7      678.48      704.15      7.06 o 
   2   4   7        6.98        8.65      0.78 o 
   4   4   7      119.74      133.33      3.45 o 
   6   4   7       12.93       12.35      1.21 o 
  -7   5   7        1.03        0.33      0.52 o 
  -5   5   7       95.00       94.82      2.11 o 
  -3   5   7      607.57      618.82      7.40 o 
  -1   5   7      707.69      710.59      7.17 o 
   1   5   7       40.49       39.93      2.14 o 
   3   5   7        8.04        8.58      0.89 o 
   5   5   7       13.39       12.75      1.73 o 
  -8   6   7       45.65       49.90      3.20 o 
  -6   6   7       84.41       92.29      2.83 o 
  -4   6   7      366.27      355.74      5.96 o 
  -2   6   7      418.19      485.44      5.32 o 
   0   6   7       29.80       27.10      1.02 o 
   2   6   7      228.05      240.45      4.79 o 
   4   6   7        1.09        0.61      0.57 o 
   6   6   7        9.33        5.75      1.55 o 
  -7   7   7        0.15       -0.01      0.53 o 
  -5   7   7       61.09       66.61      2.35 o 
  -3   7   7     1320.84     1312.42     12.73 o 
  -1   7   7      378.53      385.92      5.27 o 
   1   7   7        0.22        0.35      0.43 o 
   3   7   7       42.36       43.16      1.91 o 
   5   7   7       20.20       19.39      2.17 o 
  -6   8   7       44.55       48.14      2.17 o 
  -4   8   7        1.29        2.21      0.61 o 
  -2   8   7      849.65      858.02     12.74 o 
   0   8   7       88.69       86.85      2.66 o 
   2   8   7      345.52      365.55      8.97 o 
   4   8   7        4.43        2.39      1.15 o 
  -5   9   7       18.94       22.91      1.52 o 
  -3   9   7        3.88        1.82      0.62 o 
  -1   9   7       44.43       37.87      1.75 o 
   1   9   7      139.44      143.36      5.29 o 
   3   9   7       10.95       10.33      1.18 o 
  -4  10   7        7.30        4.54      1.19 o 
  -2  10   7      128.92      143.01      3.76 o 
   0  10   7        0.77        0.67      0.61 o 
   2  10   7       12.05       11.25      1.58 o 
   4  10   7       44.98       45.85      3.38 o 
  -3  11   7       10.01        7.74      1.07 o 
  -1  11   7        9.87       14.10      2.74 o 
   1  11   7       24.64       27.14      1.80 o 
  -2  12   7        0.01        0.00      0.64 o 
   0  12   7       20.45       21.39      1.81 o 
  -8   0   8        9.01        6.94      1.48 o 
  -6   0   8      224.73      225.74      6.68 o 
  -4   0   8      859.28      802.12     16.26 o 
  -2   0   8     1522.18     1547.70     28.87 o 
   0   0   8      498.11      509.17     10.64 o 
   2   0   8       37.91       39.44      1.30 o 
   4   0   8       82.32       92.19      3.61 o 
   6   0   8       24.55       21.09      2.19 o 
  -7   1   8       23.44       26.78      2.73 o 
  -5   1   8      223.26      179.73      3.81 o 
  -3   1   8        0.08       -0.37      0.25 o 
  -1   1   8       16.80       14.26      0.79 o 
   1   1   8        0.01        0.27      0.21 o 
   3   1   8        4.13        1.82      1.03 o 
   5   1   8       34.23       31.82      1.60 o 
  -8   2   8        0.35        0.08      0.53 o 
  -6   2   8      191.68      183.33      4.05 o 
  -4   2   8      532.43      509.98      7.93 o 
  -2   2   8      406.07      429.08      6.62 o 
   0   2   8      204.91      226.05      3.14 o 
   2   2   8       46.41       47.13      1.47 o 
   4   2   8       42.75       41.08      2.38 o 
   6   2   8        1.69        1.78      1.00 o 
  -7   3   8        4.66        1.39      0.89 o 
  -5   3   8        0.02        0.39      0.32 o 
  -3   3   8      264.15      266.77      3.72 o 
  -1   3   8     1440.35     1471.15     15.86 o 
   1   3   8       32.58       32.05      1.13 o 
   3   3   8      281.35      272.75      5.06 o 
   5   3   8       22.70       22.90      2.11 o 
  -8   4   8       31.59       29.01      2.70 o 
  -6   4   8      487.46      459.78      6.30 o 
  -4   4   8      154.19      166.21      2.81 o 
  -2   4   8        0.42        0.00      0.19 o 
   0   4   8       21.27       24.12      0.75 o 
   2   4   8      206.89      227.33      4.41 o 
   4   4   8        1.68        2.11      0.75 o 
   6   4   8        5.11        6.52      1.55 o 
  -7   5   8        0.00        0.09      0.52 o 
  -5   5   8       21.02       21.78      1.27 o 
  -3   5   8       23.18       20.07      0.75 o 
  -1   5   8      253.32      248.24      3.12 o 
   1   5   8       79.97       76.59      1.79 o 
   3   5   8      130.07      130.88      3.30 o 
   5   5   8        1.17        0.61      0.98 o 
  -6   6   8       16.23       20.16      1.62 o 
  -4   6   8       34.45       36.88      1.25 o 
  -2   6   8       87.20       82.40      1.58 o 
   0   6   8        1.52        2.17      0.46 o 
   2   6   8        8.87        9.87      0.95 o 
   4   6   8       11.18       14.58      1.27 o 
  -7   7   8        2.88        2.08      1.28 o 
  -5   7   8      156.72      180.96      4.16 o 
  -3   7   8        1.39        0.37      0.32 o 
  -1   7   8      264.56      252.04      3.94 o 
   1   7   8       29.95       27.82      1.46 o 
   3   7   8       41.26       45.85      2.02 o 
   5   7   8        2.02        1.48      1.05 o 
  -6   8   8        8.54       10.23      1.16 o 
  -4   8   8       20.75       25.86      1.43 o 
  -2   8   8       69.21       69.17      1.80 o 
   0   8   8      275.51      295.38      4.58 o 
   2   8   8       73.28       73.35      2.59 o 
   4   8   8       39.88       44.30      2.20 o 
  -5   9   8        1.71        2.28      0.72 o 
  -3   9   8        6.85        8.19      0.96 o 
  -1   9   8       27.83       22.41      1.11 o 
   1   9   8       13.75       12.86      0.96 o 
   3   9   8        8.30        8.62      1.18 o 
  -4  10   8       18.22       24.81      2.17 o 
  -2  10   8        5.94        8.96      1.06 o 
   0  10   8      215.74      231.45      8.68 o 
   2  10   8        0.62        2.31      0.80 o 
  -3  11   8        0.04       -0.02      0.59 o 
  -1  11   8      159.68      174.17      9.14 o 
   1  11   8        0.33        0.89      0.74 o 
  -2  12   8        0.41        0.13      0.64 o 
   0  12   8        2.44        0.69      0.96 o 
  -7   1   9       22.93       24.03      1.53 o 
  -5   1   9      343.99      358.48      7.34 o 
  -3   1   9      143.99      143.50      3.13 o 
  -1   1   9      187.36      183.99      3.56 o 
   1   1   9       39.29       40.21      1.42 o 
   3   1   9       14.69       12.12      1.27 o 
  -8   2   9        1.47        0.59      0.63 o 
  -6   2   9      286.91      283.60      5.60 o 
  -4   2   9      110.29      100.60      2.63 o 
  -2   2   9      389.18      409.21      6.53 o 
   0   2   9      750.02      771.49     10.98 o 
   2   2   9       25.74       24.49      1.88 o 
   4   2   9        0.07        0.33      0.77 o 
  -7   3   9       16.15       15.64      1.29 o 
  -5   3   9       14.83        9.93      1.71 o 
  -3   3   9      956.77      912.79     12.96 o 
  -1   3   9      169.91      175.05      3.48 o 
   1   3   9      160.58      163.33      3.33 o 
   3   3   9      153.09      159.38      6.09 o 
   5   3   9       13.59       11.75      1.65 o 
  -6   4   9       74.58       76.63      2.54 o 
  -4   4   9      339.96      319.13      5.68 o 
  -2   4   9      826.48      848.32      9.88 o 
   0   4   9      111.05      102.42      1.74 o 
   2   4   9        4.24        4.45      0.72 o 
   4   4   9        1.27        1.13      0.62 o 
  -7   5   9       27.05       24.95      2.38 o 
  -5   5   9      197.29      197.01      5.00 o 
  -3   5   9      253.99      258.55      4.40 o 
  -1   5   9       29.46       34.42      0.98 o 
   1   5   9      127.18      130.14      2.54 o 
   3   5   9      140.48      158.74      3.91 o 
   5   5   9       26.37       21.86      2.24 o 
  -6   6   9        6.92        4.54      1.28 o 
  -4   6   9      342.13      332.70      4.84 o 
  -2   6   9      768.66      780.66      8.09 o 
   0   6   9       43.50       43.07      1.38 o 
   2   6   9       29.63       24.72      1.42 o 
   4   6   9       17.41       16.66      1.62 o 
  -7   7   9       17.52       17.12      2.21 o 
  -5   7   9        0.10        2.10      0.86 o 
  -3   7   9       12.76       11.16      0.96 o 
  -1   7   9      459.74      469.67      6.36 o 
   1   7   9      242.58      241.31      4.05 o 
   3   7   9       68.41       67.65      2.93 o 
  -6   8   9        0.22        0.03      0.77 o 
  -4   8   9       70.11       78.83      3.49 o 
  -2   8   9       49.20       38.75      2.18 o 
   0   8   9      142.55      150.44      3.01 o 
   2   8   9       16.11       14.46      1.31 o 
   4   8   9       23.50       21.77      1.80 o 
  -5   9   9       49.12       60.75      3.01 o 
  -3   9   9      151.88      155.09      3.87 o 
  -1   9   9        2.32        2.41      0.58 o 
   1   9   9       14.95       13.83      1.02 o 
   3   9   9       25.06       22.61      1.70 o 
  -4  10   9        0.06        0.38      0.82 o 
  -2  10   9        1.68        2.19      0.71 o 
   0  10   9        0.25        0.89      0.55 o 
   2  10   9        0.62        0.14      1.12 o 
  -3  11   9        4.45        3.09      0.87 o 
  -1  11   9       27.19       30.47      2.11 o 
   1  11   9        0.57       -0.02      1.02 o 
  -8   0  10       57.02       73.30      4.01 o 
  -6   0  10      250.03      229.36      6.89 o 
  -4   0  10      326.71      279.21      7.38 o 
  -2   0  10        7.23        4.85      0.90 o 
   0   0  10       36.36       33.83      1.94 o 
   2   0  10       13.02       11.95      1.30 o 
   4   0  10       20.80       22.66      1.92 o 
  -7   1  10        1.74        0.46      0.56 o 
  -5   1  10      499.67      497.75     15.76 o 
  -3   1  10      382.53      377.29      6.41 o 
  -1   1  10       96.93      100.87      2.52 o 
   1   1  10        6.60        6.32      0.70 o 
   3   1  10        7.14        6.01      0.76 o 
  -8   2  10       10.92       14.55      1.38 o 
  -6   2  10       35.56       42.35      1.88 o 
  -4   2  10      710.35      676.40     13.61 o 
  -2   2  10       88.92       82.50      2.27 o 
   0   2  10      148.58      143.80      3.15 o 
   2   2  10       47.00       45.15      4.23 o 
  -7   3  10        4.48        3.22      0.79 o 
  -5   3  10      278.95      252.27      5.06 o 
  -3   3  10        0.04        0.21      0.40 o 
  -1   3  10       21.75       20.69      1.12 o 
   1   3  10      196.59      196.80      3.92 o 
   3   3  10        0.02        0.04      0.77 o 
  -6   4  10        5.13        7.56      1.03 o 
  -4   4  10      263.98      237.81      4.74 o 
  -2   4  10      197.14      186.78      3.15 o 
   0   4  10        0.64        0.76      0.43 o 
   2   4  10        0.00        2.75      2.71 o 
   4   4  10       87.70       80.64      3.91 o 
  -7   5  10        2.11        1.57      1.07 o 
  -5   5  10      144.05      138.60      3.54 o 
  -3   5  10       18.11       18.91      0.96 o 
  -1   5  10        7.57        7.35      0.65 o 
   1   5  10       53.46       53.41      2.03 o 
   3   5  10       64.85       69.91      3.64 o 
  -6   6  10       26.98       32.92      2.65 o 
  -4   6  10       21.13       30.44      2.09 o 
  -2   6  10       36.56       34.57      1.26 o 
   0   6  10        7.65        6.50      0.89 o 
   2   6  10        4.45        4.12      0.83 o 
   4   6  10       13.39       11.49      1.90 o 
  -5   7  10       13.89       17.99      2.05 o 
  -3   7  10      108.12      124.90      2.65 o 
  -1   7  10      215.73      229.40      4.82 o 
   1   7  10        9.36        9.65      1.09 o 
   3   7  10       19.46       22.16      1.58 o 
  -6   8  10       11.60       12.62      2.01 o 
  -4   8  10        4.06        3.41      1.13 o 
  -2   8  10       59.15       68.13      2.37 o 
   0   8  10      124.03      126.25      2.78 o 
   2   8  10       36.23       41.84      1.65 o 
  -3   9  10        8.23        6.69      1.42 o 
  -1   9  10        7.96        6.22      0.76 o 
   1   9  10        1.07        0.90      0.57 o 
  -2  10  10        2.51        2.41      0.82 o 
   0  10  10       31.59       35.59      1.94 o 
  -7   1  11        4.12        2.69      0.78 o 
  -5   1  11       83.85       81.02      2.57 o 
  -3   1  11      480.52      484.18      7.91 o 
  -1   1  11       14.51       13.50      0.99 o 
   1   1  11      163.02      160.03      3.55 o 
   3   1  11        0.50        0.55      0.53 o 
   5   1  11        0.61        0.46      0.86 o 
  -6   2  11       22.45       20.15      1.41 o 
  -4   2  11       85.36       92.96      2.68 o 
  -2   2  11      229.41      216.65      5.98 o 
   0   2  11      185.89      172.66      3.69 o 
   2   2  11        1.37        1.41      1.02 o 
   4   2  11       11.52       10.37      1.59 o 
  -7   3  11       58.52       72.18      4.02 o 
  -5   3  11        1.90        0.93      0.55 o 
  -3   3  11      102.02       95.71      2.67 o 
  -1   3  11       25.61       26.92      1.32 o 
   1   3  11       93.94       89.23      2.50 o 
   3   3  11        8.83       10.54      1.11 o 
  -6   4  11        1.70        1.05      0.64 o 
  -4   4  11      217.63      220.64      4.66 o 
  -2   4  11       13.61       12.75      0.83 o 
   0   4  11      155.75      162.04      3.60 o 
   2   4  11       11.02        9.34      2.14 o 
   4   4  11       35.06       27.86      2.53 o 
  -5   5  11       69.72       65.19      2.43 o 
  -3   5  11      146.70      142.05      3.24 o 
  -1   5  11      347.06      339.06      4.99 o 
   1   5  11       13.22       11.36      1.11 o 
   3   5  11        7.61        5.16      0.98 o 
  -6   6  11       41.57       47.25      3.24 o 
  -4   6  11       59.79       79.13      2.68 o 
  -2   6  11        6.57        5.40      0.97 o 
   0   6  11      106.05      106.38      3.07 o 
   2   6  11        0.56        0.28      0.56 o 
  -5   7  11        0.08       -0.06      0.84 o 
  -3   7  11      135.09      134.30      2.87 o 
  -1   7  11      110.77      106.48      5.97 o 
   1   7  11       75.05       80.36      2.79 o 
   3   7  11       30.75       36.07      3.05 o 
  -2   8  11       67.19       77.07      7.70 o 
   0   8  11       10.24        9.06      1.14 o 
   2   8  11       70.77       74.48      2.91 o 
  -3   9  11       18.34       21.26      2.26 o 
  -1   9  11       21.42       27.84      1.72 o 
   1   9  11       19.34       19.86      1.59 o 
  -2  10  11       19.60       15.44      2.15 o 
  -6   0  12       16.36       23.85      2.24 o 
  -4   0  12       20.90       17.83      1.80 o 
  -2   0  12      355.48      323.38      8.36 o 
   0   0  12        1.03        1.96      0.82 o 
   2   0  12       11.08       10.68      1.48 o 
   4   0  12        6.90        8.28      1.46 o 
  -7   1  12       26.27       39.94      4.28 o 
  -5   1  12      156.44      145.03      3.74 o 
  -3   1  12      419.26      413.31      7.18 o 
  -1   1  12      152.34      148.98      3.49 o 
   1   1  12        2.37        2.36      0.70 o 
   3   1  12        0.99        0.41      0.72 o 
  -6   2  12        0.54        2.10      0.97 o 
  -4   2  12       39.09       45.84      1.92 o 
  -2   2  12      390.79      378.84      6.66 o 
   0   2  12        4.63        4.86      0.72 o 
   2   2  12       32.39       30.28      2.52 o 
   4   2  12        0.16        0.36      0.94 o 
  -7   3  12       60.22       72.53      3.89 o 
  -5   3  12       18.50       22.90      1.48 o 
  -3   3  12        0.65        1.34      0.59 o 
  -1   3  12      113.47      118.73      3.06 o 
   1   3  12       26.34       23.42      1.74 o 
   3   3  12       26.65       25.72      1.65 o 
  -6   4  12        4.03        4.04      1.32 o 
  -4   4  12      205.96      201.95      4.53 o 
  -2   4  12      138.37      125.78      3.24 o 
   0   4  12       60.15       55.35      2.01 o 
   2   4  12        2.70        2.15      0.71 o 
  -5   5  12       25.70       25.11      1.61 o 
  -3   5  12       15.76       14.54      0.97 o 
  -1   5  12       29.14       29.10      1.25 o 
   1   5  12        5.00        2.74      0.75 o 
   3   5  12        0.28       -0.28      1.62 o 
  -4   6  12        5.09        5.37      0.91 o 
  -2   6  12       59.87       61.57      2.31 o 
   0   6  12      150.27      161.05      4.07 o 
   2   6  12       14.83       16.20      1.45 o 
  -5   7  12       52.91       63.34      3.72 o 
  -3   7  12        5.37        5.15      1.00 o 
  -1   7  12       37.39       40.43      1.98 o 
   1   7  12       19.32       19.49      1.54 o 
  -2   8  12       51.95       54.25      2.31 o 
   0   8  12        1.55        0.71      0.74 o 
  -3   9  12       21.82       19.56      2.30 o 
  -1   9  12       14.34       14.84      2.39 o 
  -5   1  13        9.11        8.10      1.05 o 
  -3   1  13       67.35       65.36      2.34 o 
  -1   1  13       20.95       20.80      1.79 o 
   1   1  13        0.45       -0.09      0.50 o 
   3   1  13        7.67        8.63      1.55 o 
  -6   2  13        2.22        1.74      0.78 o 
  -4   2  13      125.69      115.97      3.26 o 
  -2   2  13        0.63        1.11      0.69 o 
   0   2  13        6.80        7.02      0.90 o 
   2   2  13       53.18       48.29      2.97 o 
  -5   3  13        0.91        1.97      0.69 o 
  -3   3  13        2.55        1.72      0.66 o 
  -1   3  13      156.50      151.88      3.71 o 
   1   3  13       14.06       13.21      1.71 o 
   3   3  13        1.51        1.45      0.76 o 
  -6   4  13       87.12       98.40      3.30 o 
  -4   4  13       11.90       10.51      1.11 o 
  -2   4  13        3.85        3.20      0.75 o 
   0   4  13       48.25       42.08      2.72 o 
   2   4  13        6.15        6.22      1.05 o 
  -5   5  13       36.31       39.66      2.03 o 
  -3   5  13      206.38      229.86      4.10 o 
  -1   5  13       15.49       14.93      1.28 o 
   1   5  13       59.34       54.47      4.14 o 
  -4   6  13       15.30       10.30      1.80 o 
  -2   6  13       23.65       20.29      1.47 o 
   0   6  13        8.51        4.82      1.54 o 
  -3   7  13        3.47        3.09      0.84 o 
  -1   7  13       23.76       22.17      1.60 o 
  -2   8  13       52.04       53.81      4.51 o 
  -4   0  14      252.76      265.24      7.97 o 
  -2   0  14        9.62       10.49      1.61 o 
   0   0  14       27.67       21.65      2.03 o 
   2   0  14       27.42       25.43      2.32 o 
  -5   1  14        0.05        0.54      0.61 o 
  -3   1  14       74.48       72.83      2.59 o 
  -1   1  14      228.50      209.97      4.67 o 
   1   1  14       27.68       28.80      1.63 o 
  -4   2  14        2.58        2.39      0.76 o 
  -2   2  14      142.63      152.63      3.87 o 
   0   2  14       21.37       18.21      1.35 o 
   2   2  14        0.37        0.12      0.82 o 
  -5   3  14       11.59       12.57      1.30 o 
  -3   3  14       33.21       30.02      1.71 o 
  -1   3  14        1.53        2.09      0.73 o 
   1   3  14       44.66       46.75      3.07 o 
  -4   4  14       10.04       10.05      1.41 o 
  -2   4  14        4.25        3.11      0.65 o 
   0   4  14       55.45       55.47      2.32 o 
  -3   5  14        0.22        0.37      0.50 o 
  -1   5  14        0.42        0.10      0.58 o 
  -2   6  14        4.35        3.23      0.85 o 
  -3   1  15        0.59        0.60      0.70 o 
  -1   1  15        5.57        9.67      1.37 o 
   1   1  15        3.96        3.01      0.87 o 
  -4   2  15       12.58       12.97      1.32 o 
  -2   2  15       16.98       15.67      1.62 o 
   0   2  15       43.49       41.51      3.00 o 
  -3   3  15       50.91       55.19      3.87 o 
  -1   3  15       48.54       50.01      2.22 o 
  -2   4  15       16.26       19.44      1.24 o 
                                                 
